# Supplementary material for: Mechanical properties of fibre-reinforced geopolymer-cemented tailings used as backfill
Source: PLoS One. 2024 Dec 5;19(12):e0314617. doi: 10.1371/journal.pone.0314617 (PMC11620621; doi:10.1371/journal.pone.0314617)
Supplement: S1 Data — (ZIP) [file pone.0314617.s001.zip]

Archive with 31 entries (30 files):
- Date/
- Date/Fig1.tif
- Date/Fig10-28d.tif
- Date/Fig10-3d.tif
- Date/Fig10-7d.tif
- Date/Fig11-(a).tif
- Date/Fig11-(b).tif
- Date/Fig11-(c).tif
- Date/Fig2.tif
- Date/Fig3-(a).tif
- Date/Fig3-(b).tif
- Date/Fig4.tif
- Date/Fig5-(a).tif
- Date/Fig5-(b).tif
- Date/Fig6.tif
- Date/Fig7-(a).tif
- Date/Fig7-(b).tif
- Date/Fig7-(c).tif
- Date/Fig7-(d).tif
- Date/Fig8.tif
- Date/Fig9-Average stress–average strain and theoretical curves of various samples.opju
- Date/Fig9.tif
- Date/Tab1-Physical properties of the iron tailing sand.xlsx
- Date/Tab2-Chemical compositions of the fly ash and slag.xlsx
- Date/Tab3-Physical properties of the slag.xlsx
- Date/Tab4-Physical properties of polypropylene fibres..xlsx
- Date/Tab5-Orthogonal experiment design factors and levels.xlsx
- Date/Tab6-Results of the orthogonal tests performed in this study.xlsx
- Date/Tab7-Orthogonal test results obtained for the 3-d UCS of the studied samples..xlsx
- Date/Tab8-Orthogonal test results obtained for 7-d UCS of the studied samples.xlsx
- Date/Tab9-Orthogonal test results obtained for the 28-d UCS of the studied samples..xlsx
