# Supplementary material for: Mechanical properties of fibre-reinforced geopolymer-cemented tailings used as backfill
Source: PLoS One. 2024 Dec 5;19(12):e0314617. doi: 10.1371/journal.pone.0314617 (PMC11620621; doi:10.1371/journal.pone.0314617)
Supplement: S1 Data — (ZIP) [file pone.0314617.s001.zip › Date/Tab1-Physical properties of the iron tailing sand.xlsx]

## Sheet: Sheet1
Gravity/kN·m-3	Modulus of deformation /MPa	Poisson ratio	Cohesive strength /kPa	Angle of internal friction /°	Unevenness coefficient	Curvature coefficient
17.41	30.02	0.26	1.01	33.43	3.04	1.21
