# Supplementary material for: Mechanical properties of fibre-reinforced geopolymer-cemented tailings used as backfill
Source: PLoS One. 2024 Dec 5;19(12):e0314617. doi: 10.1371/journal.pone.0314617 (PMC11620621; doi:10.1371/journal.pone.0314617)
Supplement: S1 Data — (ZIP) [file pone.0314617.s001.zip › Date/Tab2-Chemical compositions of the fly ash and slag.xlsx]

## Sheet: Sheet1
Chemical composition	CaO	Fe2O3	SiO2	Al2O3	MgO	Na2O	K2O	SO3	FeO	S
Fly ash	4.14	3.76	58.77	25.14	0.46	0.97	1.18	0.37	–	–
Slag	44.35	0.37	33.26	13.26	6.33	0.32	0.27	–	0.89	1.1
