# Supplementary material for: Mechanical properties of fibre-reinforced geopolymer-cemented tailings used as backfill
Source: PLoS One. 2024 Dec 5;19(12):e0314617. doi: 10.1371/journal.pone.0314617 (PMC11620621; doi:10.1371/journal.pone.0314617)
Supplement: S1 Data — (ZIP) [file pone.0314617.s001.zip › Date/Tab4-Physical properties of polypropylene fibres..xlsx]

## Sheet: Sheet1
Type	Length /mm	Density/ g·cm−3	Tensile strength /MPa	Elastic modulus /GPa	Melting point /°C	Ignition point /°C	Fracture elongation /%	Dispersibility
Polypropylene fibres	12	0.91	≥300	≥3.5	165	590	≥15	Fabulous
