# Supplementary material for: Mechanical properties of fibre-reinforced geopolymer-cemented tailings used as backfill
Source: PLoS One. 2024 Dec 5;19(12):e0314617. doi: 10.1371/journal.pone.0314617 (PMC11620621; doi:10.1371/journal.pone.0314617)
Supplement: S1 Data — (ZIP) [file pone.0314617.s001.zip › Date/Tab5-Orthogonal experiment design factors and levels.xlsx]

## Sheet: Sheet1
Level	Factor
	A	B	C
1	1	0.24	4
2	2	0.28	5
3	3	0.32	6
