# Supplementary material for: Mechanical properties of fibre-reinforced geopolymer-cemented tailings used as backfill
Source: PLoS One. 2024 Dec 5;19(12):e0314617. doi: 10.1371/journal.pone.0314617 (PMC11620621; doi:10.1371/journal.pone.0314617)
Supplement: S1 Data — (ZIP) [file pone.0314617.s001.zip › Date/Tab6-Results of the orthogonal tests performed in this study.xlsx]

## Sheet: Sheet1
Sample	NaOH content/%	Water solid ratio	Fibre content/‰	UCS/MPa
				3 d	7 d	28 d
FRGCT-1	1	0.24	4	0.61	1.66	3.58
FRGCT-2	1	0.28	5	0.82	2.43	4.36
FRGCT-3	1	0.32	6	0.66	1.811	3.88
FRGCT-4	2	0.24	5	1.12	3.18	4.59
FRGCT-5	2	0.28	6	1.32	3.73	5.11
FRGCT-6	2	0.32	4	1.19	3.04	4.76
FRGCT-7	3	0.24	6	1.59	3.61	5.29
FRGCT-8	3	0.28	4	2.36	4.31	6.04
FRGCT-9	3	0.32	5	2.11	4.08	5.77
