# Supplementary material for: Mechanical properties of fibre-reinforced geopolymer-cemented tailings used as backfill
Source: PLoS One. 2024 Dec 5;19(12):e0314617. doi: 10.1371/journal.pone.0314617 (PMC11620621; doi:10.1371/journal.pone.0314617)
Supplement: S1 Data — (ZIP) [file pone.0314617.s001.zip › Date/Tab7-Orthogonal test results obtained for the 3-d UCS of the studied samples..xlsx]

## Sheet: Sheet1
Element	NaOH content/%	Water–solid ratio	Fibre content/‰
K1	1.027	1.343	1.42
K2	1.33	1.658	1.593
K3	2.12	1.477	1.463
Range	1.093	0.314	0.173
Primary and secondary orders	sodium hydroxide content > water-solid ratio > fibre content
Superior level	A3	B2	C2
Optimal combination	A3B2C2
Square of deviance	1.911	0.148	0.049
Degree of freedom	2	2	2
F-ratio	3.601	0.279	0.092
F0.10 critical value	3.11
Significance	（*）	（–）	（–）
