# Supplementary material for: Mechanical properties of fibre-reinforced geopolymer-cemented tailings used as backfill
Source: PLoS One. 2024 Dec 5;19(12):e0314617. doi: 10.1371/journal.pone.0314617 (PMC11620621; doi:10.1371/journal.pone.0314617)
Supplement: S1 Data — (ZIP) [file pone.0314617.s001.zip › Date/Tab8-Orthogonal test results obtained for 7-d UCS of the studied samples.xlsx]

## Sheet: Sheet1
Element	Sodium hydroxide content/%	Water–solid ratio	Fibre content/‰
K1	1.967	2.817	3.003
K2	3.317	3.49	3.23
K3	4	2.977	3.05
Range	2.033	0.673	0.227
Primary and secondary orders	sodium hydroxide content > water–solid ratio > fibre content
Superior level	A3	B2	C2
Optimal combination	A3B2C2
Square of deviance	6.424	0.742	0.086
Degree of freedom	2	2	2
F-ratio	3.531	0.408	0.047
F0.10 critical value	3.11
Significance	（*）	（–）	（–）
