# Supplementary material for: Mechanical properties of fibre-reinforced geopolymer-cemented tailings used as backfill
Source: PLoS One. 2024 Dec 5;19(12):e0314617. doi: 10.1371/journal.pone.0314617 (PMC11620621; doi:10.1371/journal.pone.0314617)
Supplement: S1 Data — (ZIP) [file pone.0314617.s001.zip › Date/Tab9-Orthogonal test results obtained for the 28-d UCS of the studied samples..xlsx]

## Sheet: Sheet1
Element	Sodium hydroxide content/%	Water–solid ratio	Fibre content/‰
K1	3.94	4.487	4.793
K2	4.82	5.17	4.907
K3	5.7	4.803	4.76
Range	1.76	0.683	0.147
Primary and secondary order	sodium hydroxide content > water–solid ratio > fibre content
Superior level	A3	B2	C2
Optimal combination	A3B2C2
Square of deviance	4.646	0.702	0.035
Degree of freedom	2	2	2
F-ratio	3.451	0.521	0.026
F0.10 critical value	3.11
Significance	（*）	（–）	（–）
